# Supplementary material for: Relationship between individual alpha peak frequency and attentional performance in a multiple object tracking task among ice-hockey players
Source: PLoS One. 2021 May 27;16(5):e0251443. doi: 10.1371/journal.pone.0251443 (PMC8158945; doi:10.1371/journal.pone.0251443)
Supplement: S1 File — (XLSX) [file pone.0251443.s001.xlsx]

## Sheet: Sheet1
participants	group	pre-MOT eyes open	post-MOT eyes open	post-MOT eyes closed	pre-MOT eyes closed	accuracy
4	elite	11.3286	10.14	10.8429	11.1143	0.55
7	elite	10.3429	10.9143	11.1714	11.6	0.725
10	elite	11.5429	11.5857	11.5857	9.7857	0.6125
12	elite	10.6429	9.9571	9.9286	11.5571	0.8125
14	elite	9.4	9.8571	9.97	9.9	0.7125
15	elite	8.09	10.7571	9.56	11.2	0.6875
21	elite	11.16	9.3571	11.2714	9.6714	0.55
22	elite	11.1857	10.8333	10.8286	9.5571	0.6625
23	elite	11.35	10.8286	9.8286	9.7857	0.6
24	elite	11.5857	10.9	11.6571	11.3571	0.5625
26	elite	9.8714	10.5667	9.5857	11.3571	0.7625
27	elite	11.63	12.0714	10.7857	11.1667	0.625
33	elite	9.97	9.3571	11.3143	11.4429	0.8375
35	elite	8.7143	8.6857	9.9857	9.7286	0.5625
8	elite	10.8429	9.9571	9.8286	9.9	0.6
1	intermediate	10.1143	10.7429	9.7143	10.0143	0.56
2	intermediate	9.9429	9.8429	9.2667	9.7714	0.54
3	intermediate	10.4857	9.94	10.1	10.2571	0.58
5	intermediate	11.47	11.2857	10.9143	11.3	0.4875
6	intermediate	10.8429	9.5714	9.7	9.0714	0.5375
11	intermediate	9.5	7.7	9.9	11.1143	0.6875
16	intermediate	7.61	8	7.73	9.5714	0.5625
17	intermediate	9.0857	10.81	10.8	10.9143	0.5875
18	intermediate	10.94	10.1	9.4571	9.2143	0.5125
19	intermediate	10.9857	9.2286	9.7429	11.0143	0.6625
25	intermediate	9.9286	9.1571	9.1857	9.44	0.5
29	intermediate	10.1857	10.6571	10.5	10.6833	0.5875
30	intermediate	9.5857	10.4857	9.9833	10.2857	0.7125
31	intermediate	7.8857	9.6	9.6571	9.2	0.6125
37	intermediate	7.91	8.7429	10.8571	7.6	0.525
38	intermediate	7.86	7.8857	11.2	11.2429	0.65
13	intermediate	7.6	9.8571	9.6857	9.3833	0.6
28	intermediate	8.0286	7.8143	7.9143	8.6429	0.525
